# Supplementary material for: Opinion: Standardizing the definition of gene drive
Source: Proc Natl Acad Sci U S A. 2020 Nov 18;117(49):30864–7. doi: 10.1073/pnas.2020417117 (PMC7733814; doi:10.1073/pnas.2020417117)
Supplement: Supplementary File [file pnas.2020417117.sd01.xlsx]

## Sheet: Systems
Term	Gene Drive?	Definition	Definiton Quoted From	Term Reference
Autosomal drivers	Yes	Gene drive system located on an autosome (c.f. sex-linked drives)		The Ecology and Evolutionary Dynamics of Meiotic Drive. Lindholm et al. Review| Volume 31, ISSUE 4, P315-326, April 01, 2016
Autosomal meiotic drive system	Yes	A meiotic drive system (qv) located on an autosome. In the absence of markers discriminating the drive-carrying and drive-lacking versions of the chromosome, biased inheritance of the meiotic drive system may not be readily observed		The Ecology and Evolutionary Dynamics of Meiotic Drive. Lindholm et al. Review| Volume 31, ISSUE 4, P315-326, April 01, 2016
Autosomal X-shredder	No	A non-driving variant of meiotic drive in which an autosomal gene leading to disruption of X-bearing sperm by cutting ("shredding") the X chromosome such that most or all viable sperm are Y-bearing. Since the autosomal X-shredder gene itself does not show biased inheritance, this is not a gene drive system, though the sex-ratio distortion phenotype may still be useful as, or as part of, a genetic…
Cleave and Rescue (ClvR)	Yes	A form of toxin-antidote based gene drive system. ClvR is composed of two components. The first, germline-expressed Cas9 and guide RNAs (gRNAs), cleave and disrupt versions of an essential gene located elsewhere in the genome. The second, a version of the essential gene resistant to cleavage, provides essential gene function. ClvR spreads by creating conditions in which progeny lacking ClvR die b…	[definition modified from] Cleave and Rescue, a novel selfish genetic element and general strategy for gene drive Georg Oberhofera, Tobin Ivya,, and Bruce A. Hay 6250–6259 PNAS March 26, 2019, vol. 116, no. 13	X
Split drive (aka Daisy drive)	Yes	A multi-component form of homing drive (q.v.) in which multiple split drives (q.v.) are linked into a chain such that each can exhibit homing and hence biased inheritance (drive) only in the presence of the previous element in the chain. The first element in the chain does not drive; this limits the geographic spread and temporal persistence of the drive components, while allowing more rapid spre…		https://www.responsivescience.org/pub/daisy-drive
Daisy field	Yes	See Daisy drive
Daisy quorum	Yes	See Daisy drive
Engineered Translocations	Yes	A form of high-threshold gene drive that relies on engineered translocation-bearing strains generated through targeted chromosomal breakage and homologous recombination.	[definition modified from] https://www.akbarilab.com/uploads/8/7/0/5/87051394/acssynbio.7b00451.pdf	x
UdMel	Yes	A form of high-threshold gene drive that relies on maternal toxin and zygotic antidote -bearing strains	A Synthetic Gene Drive System for Local, Reversible Modification and Suppression of Insect Populations. Akbari, Omar S. and Matzen, Kelly D. and Marshall, John M. and Huang, Haixa and Ward, Catherine M. and Hay, Bruce A. (2013) A Synthetic Gene Drive System for Local, Reversible Modification and Suppression of Insect Populations. Current Biology, 23 (8). pp. 671-677. ISSN 0960-9822.https://resolv…
Female meiotic drive	Yes	Meiotic drive (q.v.) that arises [only] during female gamete formation		The Ecology and Evolutionary Dynamics of Meiotic Drive. Lindholm et al. Review| Volume 31, ISSUE 4, P315-326, April 01, 2016
Female-Amplified Male Sterility System (FAMSS)	No	An engineered population control strategy that combines synthetic genetic incompatibility (SGI) with female lethality.	Genetic incompatibility combined with female-lethality is effective and robust in simulations of Aedes aegypti population control. Maciej Maselko et al. 2018. https://www.biorxiv.org/content/10.1101/316406v1	X
fsRIDL (Release of insects carrying a dominant lethal)	No	A form of SIT (q.v.) that relies on the release of insects that carry a dominant female-specific lethal gene. The female-specific lethal gene likely needs to be conditional (repressible) in order to 'turn off' the lethality in order to allow the strain to be reared (at all, but especially in the large numbers typical of SIT programmes).		[definition modified from] Fu, G., Lees, R., Aw, D., Jin, L., Gray, P., Berendonk, T.U, White-Cooper, H., Scaife, S., Phuc, H.K., Marinotti, O., Jasinskiene, N., Nimmo, D., James, A.A. and Alphey, L. (2010) Female-specific flightless phenotype for mosquito control. Proc. Natl. Acad. Sci. USA 107, 4550-4554. PMID: 20176967 PMCID: PMC2826341; Marinotti, O, Jasinskiene, N., Fazekas, A., Scaife, S., …
HomeR	Yes	A home and rescue (HomeR) gene drive design that targets and essential haplosufficient gene while also providing a recoded rescue for that target gene within the drive. This design can reduce the acumulation of resistant alleles, as many of these would be lethal.		https://doi.org/10.1101/2020.08.21.261610
Homing Endonuclease Gene (HEG)	Yes	Homing endonucleases (HEGs) are a naturally-occurring form of homing-based gene drive system found in a range of microbes. HEGs encode endonucleases which recognise and cut DNA sequences of 12-40bp, such that they typically cut only once in the host genome. The HEG inserts into that site, disrupting the sequence and so making the HEG-carrying version immune to cutting. In a heterozygote with one …		Burt Proc. R. Soc. Lond. B (2003) 270, 921–928
Homing into recessive essential genes	Yes	A gene drive strategy that relies on the the mutation of a recessive essential gene (e.g. gene required for female fertility) function through the use of a homing mechanism.
Incompatible Insect Technique (IIT)	No	A form of SIT (q.v.) in which Wolbachia (q.v.)-induced cytoplasmic incompatibility (CI) is used as the sterilising principle for males. This CI means that most or all of eggs from uninfected (e.g. wild) females fertilised by sperm from CI-inducing Wolbachia-infected males are non-viable. Wolbachia-based gene drives require the release of females; IIT must correspondingly avoid the release of (fer…
Killer rescue	Yes	A temporally self-limiting (q.v.) toxin-antidote-based (q.v.) gene drive system in which both toxin and antidote act zygotically and are encoded at different genetic loci. The toxin gene (Killer, K) imposes a relative fitness disadvantage on non-carriers of the antidote gene (Rescue, R) and can thereby lead to the antidote gene increasing in frequency in the target population. The magnitude of th…		Can CRISPR-Based Gene Drive Be Confined in the Wild? A Question for Molecular and Population Biology John M. Marshall and Omar S. Akbari ACS Chem. Biol. 2018, 13, 424−430
Male meiotic drive	Yes	Meiotic drive (q.v.) that arises [only] during male gamete formation		The Ecology and Evolutionary Dynamics of Meiotic Drive. Lindholm et al. Review| Volume 31, ISSUE 4, P315-326, April 01, 2016
Maternal-effect dominant embryonic arrest (Medea)	Yes	Medea-or, maternal-effect dominant embryonic arrest-refers to a naturally occurring genetic factor (M) found in flour beetles (Tribolium castaneum) that acts in heterozygous gous (M/+) females to cause all +/+ offspring (i.e., those without M) to perish. These usually die sometime between just before hatching to as late as the second larval instar. c.f. Medea-like drives	Austin BURT;Robert Trivers. Genes in Conflict	x
Medea-like drives (aka Synthetic Medea)		Synthetic gene drives based on the observed inheritance pattern of the natural gene drive Medea (q.v.). These are toxin-antidote systems (q.v.) in which the mother puts a toxin into all her eggs, but only those that inherit a copy of the gene drive acquire the antidote, leading to biased inheritance of the gene drive among viable offspring.		Chen et al. 2007 (science) ; Akbari Et al. 2013 (ACS Synthetic Biology) ; Buchman et al 2015 (PNAS)
Precision guided SIT (pgSIT)	No	A form of SIT (q.v.) that relies on the release of insects that have been genetically sterilized and sex sorted using CRISPR.		Transforming insect population control with precision guided sterile males with demonstration in flies. Kandul et al. Nature Communications V 10, Article number: 84 (2019)
RIDL (Release of insects carrying a dominant lethal)	No	A form of SIT (q.v.) that relies on the release of insects that carry a dominant lethal gene. The lethal gene likely needs to be conditional (repressible) in order to 'turn off' the lethality in order to allow the strain to be reared (at all, but especially in the large numbers typical of SIT programmes).		Thomas et al. 2000 (Science)
Segregation distortion [or] segregation ratio distortion	Yes	A form of meiotic drive (q.v.) leading to distortion of expected Mendelian ratios in a cross due to dysfunction or lethality in gametes bearing certain alleles. This form of meiotic drive (q.v.) is represented in Drosophila melanogaster by the segregation distorter (SD) mutation on chromosome 2. SD/sd' heterozygous males produce both SD and sd' spermatozoa, but only those carrying SD are function…		The Ecology and Evolutionary Dynamics of Meiotic Drive. Lindholm et al. Review| Volume 31, ISSUE 4, P315-326, April 01, 2016 ; Plenty of refs, this text based in part on https://www.genetics.org/content/192/1/33. ; Robert C. King;William D. Stansfield. A Dictionary of Genetics (Kindle Locations 8520-8522). Kindle Edition.
Semele	Yes	One of a set of proposed variants of synthetic Medea-like toxin/antidote-based gene drives. In Semele, a toxin is expressed in the reproductive system of transgenic males that, for example, renders offspring inviable or infertile, and an antidote is expressed in females that protects her offspring from the effect of the toxin		John M. Marshall, Geoffrey W. Pittman, Anna B. Buchman and Bruce A. Hay Genetics February 1, 2011 vol. 187 no. 2 535-551
SPECIES	Yes	A form of extreme underdomiannce. SPECIES (Synthetic Postzygotic barriers Exploiting CRISPR-based Incompatibilities for Engineering Species) uses a combination of CRISPR technologies to generate postzygotic reproductive barriers.		https://doi.org/10.1101/2020.08.09.242982
Sterile Insect Technique (SIT)	No	The SIT is a genetic control method that involves the overflooding of a target population with sterile insects, resulting in disruption of productive matings and the eventual reduction in the size of the receiving population. Sterile males are generally thought to be the key control element; some SIT programmes aim to release only males. Males may be sterilised by any of several methods, includin…
Synthetic genetic incompatibility (SGI)	Yes	A form of underdominance-based system. SGI strains express programmable transcriptional activators (PTAs) to drive lethal overexpression of endogenous genes, or transgenes, in hybrids between the SGI strain and target (e.g. wild type) strains. The SGI strain itself lacks the target sequences for the PTAs. Hybrids between SGI strains and target strains are expected to die, a strong version of the …		Genetic incompatibility combined with female-lethality is effective and robust in simulations of Aedes aegypti population control. Maciej Maselko et al. 2018. https://www.biorxiv.org/content/10.1101/316406v1
Transposable elements (TEs)	Yes	A large class of naturally-occurring gene drives that change their location ("transpose") within a genome, commonly leading to duplication of the sequence. Two large classes exist, Class 1 TEs (retrotransposons) that generally function via an RNA intermediate, and Class II TEs that transpose without an RNA intermediate, typically using a "cut-and-paste" mechanism. Importantly, transposons only dr…		Robert C. King;William D. Stansfield. A Dictionary of Genetics (Kindle Locations 9723-9725). Kindle Edition. ; Cheating evolution: engineering gene drives to manipulate the fate of wild populations Jackson Champer*, Anna Buchman* and Omar S. Akbari NATURE REVIEWS | GENETICS VOLUME 17 | MARCH 2016 | 147 [*citation for the 44% is Mills RE, Bennett EA, Iskow RC, Devine SE (April 2007). "Which transp…
X- (or Y)-linked driver	Yes	Meiotic drive system (q.v.) located on a sex chromosome. If active in the heterogametic sex, e.g. XY males, the biased inheritance is readily observable as a biased sex ratio in offspring (c.f. autosomal meiotic drive system)	[definition modified from]The Ecology and Evolutionary Dynamics of Meiotic Drive. Lindholm et al. Review| Volume 31, ISSUE 4, P315-326, April 01, 2016
Y-drive	Yes	see X- (or Y)-linked driver
Y-linked genome editors (YLEs)	No	A construct inserted on the Y chromosome to make edits (mutations) in autosomal or X-linked genes needed for female survival or reproduction. The key idea is that the construct acts in males to reduce the fitness of female descendants, but because the Y is not found in those descendants, the construct will not be selected against by the harm it causes. This is not a gene drive system, though the …	[definition modified from] Self-limiting population genetic control with sex-linked genome editors. Austin Burt and Anne Deredec. Proceedings of the Royal Society B. 25 July 2018

## Sheet: Std genetics
Term	Definition	Definiton Quoted From
Alleles	Different (and alternative ) version of the same gene or genetic locus.
Autosome	Any chromosome other than a sex chromosome. Each diploid organism will have a set of autosomes contributed by the male parent and a set contributed tributed by the female parent. Therefore, there will be a maternal and a paternal representative of each autosome. The genes residing on autosomes follow the mode of distribution of these chromosomes to the gametes during meiosis. This pattern (autoso…	[definition modified from] Robert C. King;William D. Stansfield. A Dictionary of Genetics (Kindle Locations 909-912). Kindle Edition.	x
Chromosome	Discrete physical structures inside a cell nucleus that consist of proteins and DNA organized into genes.	https://www.cancer.gov/publications/dictionaries/genetics-dictionary	X
Vertical gene transfer	The transfer of genes from parents to offspring	https://www.biology-online.org/dictionary/Vertical_gene_transfer
Vertical gene transfer	The transmission of genetic material from a parent organism or organisms to offspring during reproduction	Collins Dictonary of Biology 2005
Wolbachia	An endosymbiotic gram-negative bacterium that infects arthropods including a large percentage insect species. It is preferentially transmitted to the next generation due to the phenomena of cytoplasmic incompatibility. Cytoplasmic incompatibility results when sperm and eggs are unable to form viable offspring.
X- (or Y)-linked driver	Meiotic drive system located on a sex chromosome.	The Ecology and Evolutionary Dynamics of Meiotic Drive. Lindholm et al. Review| Volume 31, ISSUE 4, P315-326, April 01, 2016
Enhancement	When a trait is introduced in a population introduces a fitness advantage such that the individuals carrying such trait are more likely to be positely selected over those not carrying the trait. Progeny survival to reproductibve age is an example.
Fixed allele, fixation	If a sequence variant is present at 100% frequency in a population, so no alternative alleles exist in that population, it is said to be fixed
Gene	A segment of DNA that contains information required by cells for the synthesis of a product.	WHO TDR 2014 The Guidance Framework for testing genetically modified mosquitoes.	x
Gene flow	The exchange of genes between different populations of the same species produced by migrants, and commonly resulting in simultaneous changes in gene frequencies at many loci in the recipient gene pool.	Robert C. King;William D. Stansfield. A Dictionary of Genetics (Kindle Locations 3718-3719). Kindle Edition	x
Genotype	At its broadest level, genotype includes the entire genetic constitution of an individual. It is often applied more narrowly to the set of alleles present at one or more specific loci.	https://www.cancer.gov/publications/dictionaries/genetics-dictionary?expand=G	x
Haplotype	A group of alleles of different genes (as of the major histocompatibility complex) on a single chromosome that are closely enough linked to be inherited usually as a unit	Merriam-webster.com	x
Hitch-hiking	When a selectively favourable mutation occurs in a population and is subsequently fixed in that population, this process will alter the frequencies of alleles at closely linked loci. Alleles present on the chromosome on which the original mutation occurred will tend to increase in frequency, and other alleles will thus decrease in frequency. This is referred to as the 'hitch-hiking effect', becau…	[definition modified from] The hitch-hiking effect of a favourable gene John Maynard Smith and John Haigh Genetics Research. Volume 23, Issue 1 pp. 23-35 (1974)	x
Horizontal gene transfer (HGT)	Heritable transfer of a functional genetic element from one organism to another without mating, most often relating to genetic exchange between different species (occurs exclusively in bacteria and much less frequently in eukaryotes). Plants, however, are special cases.	[definition modified from] WHO TDR 2014 The Guidance Framework for testing genetically modified mosquitoes.	x
Introgression	The transfer of genetic information from one species to another as a result of hybridization between them and repeated backcrossing.
Penetrance	The frequency at which a trait is expressed in individuals carrying a particular gene associated with the trait.	WHO TDR 2014 The Guidance Framework for testing genetically modified mosquitoes.	x
Phenotype	The observable characteristics of a cell or an organism, such as its size and shape, its metabolic functions, and its behavior. The genotype (q.v.) is the underlying basis of the phenotype, and the term is commonly used to describe the effect a particular gene produces, in comparison with its mutant alleles. Some genes control the behavior of the organism, which in turn generates an artefact outs…	Robert C. King;William D. Stansfield. A Dictionary of Genetics (Kindle Locations 6943-6945). Kindle Edition.	x
Sex chromosomes	The homologous chromosomes that are dissimilar in the heterogametic sex, e.g. X and Y chromosomes in humans.	[definition modified from] Robert C. King;William D. Stansfield. A Dictionary of Genetics (Kindle Locations 8618-8619). Kindle Edition.	x
Translocation	A type of chromosomal abnormality in which a chromosome breaks and a portion of it reattaches to a different chromosomal location.	https://www.cancer.gov/publications/dictionaries/genetics-dictionary	x
Vertical gene transfer	The transfer of genes from parents to offspring	https://www.biology-online.org/dictionary/Vertical_gene_transfer	x
X chromosome	In sex chromosome systems in which the male is the heterogametic sex, such as humans, the chromosome found in double dose in females (XX) and single dose in males (XY)"
Y chromosome	In sex chromosome systems in which the male is the heterogametic sex, such as humans, the chromosome found in only in males (XY, females are XX)

## Sheet: Concepts
Term	Definition	Definiton Quoted From	Term Reference
Autonomous drive (unitary)	Gene drive (natural or synthetic) comprising a single genetic unit that contains all the components (e.g. nucleases, transposase, toxin-anti toxin) necessary for its function as a gene drive system. HEGs, Medea and clver are (typically) autonomous drives. See also Split drive
"Cargo" genes	A desirable gene or cassette that is linked to a gene drive with the goal of modifying a population (e.g. anti-pathogen gene, or an inducible sex-specific lethal gene)
Conditional spread	A type of spread where the degree of spread (see "Spread") depends on the specific conditions such as genetic construct (e.g. type of genetic changes) and genetic context (e.g. species), release context (e.g. number of introduced organisms) and environmental context (e.g. geography), and degree of migration between neighboring populations.
Drive	same definition as gene drive.
Drive suppressors	Factors that reduce the transmission rate of a driver.	The Ecology and Evolutionary Dynamics of Meiotic Drive. Lindholm et al. Review| Volume 31, ISSUE 4, P315-326, April 01, 2016	x
Gene drive	See paper narrative	see paper narritive
Gene drive element	A gene drive element is a component of a gene drive system. For some gene drive systems, gene drive elements may be equivalent but not always.
Gene drive system	All the components necessary to generate a functioning gene drive	[definition modified from] James, A.A. (2005) Gene drive systems in mosquitoes: rules of the road. Trends in Parasitology 21, 64-67. PMID: 15664528	x
Genetic modification	The production of heritable changes in plants or animals for specific uses, via either genetic engineering or other more traditional methods. Some countries other than the United States use this term to refer specifically to genetic engineering (GE). [This and related terms may have legal definitions that differ between different jurisdictions (cf GMO-US and GMO-EU).]	[definition modified from] https://www.usda.gov/topics/biotechnology/biotechnology-glossary	x
Genetically modified mosquitoes (GMMs)	Also called genetically engineered mosquitoes, transgenic mosquitoes, or living modified mosquitoes (LMM) – mosquitoes that have heritable traits derived through use of recombinant DNA technology. In relation to field use, these traits are likely intended to facilitate reduction of the transmission of mosquito­-borne human diseases. GMM is also likely to be characterized by introduced heritable m…	[definition modified from] WHO TDR 2014 The Guidance Framework for testing genetically modified mosquitoes.	x
Genetically modified organism (GMO) - EU Definition	“an organism, with the exception of human beings, in which the genetic material has been altered in a way that does not occur naturally by mating and/or natural recombination.” See also Genetically modified organism (GMO) -US, Living Modified Organism (LMO)	Dhttps://ec.europa.eu/jrc/en/publication/eur-scientific-and-technical-research-reports/eu-legislation-gmos-overview	x
Genetically modified organism (GMO) - US Definition	An organism produced through genetic modification that carries heterologous DNA sequences. See also Genetically modified organism (GMO) -EU, Living Modified Organism (LMO)	[definition modified from] https://www.usda.gov/topics/biotechnology/biotechnology-glossary%20	x
Gonotaxis	Gonotaxis refers to the process by which some naturally ocurring gene drives bias Mendelian segregation by moving away from dead-end polar bodies into the functional egg during oogenesis (e.g. some plant B-chromosomes or heterochromatic knobs of A-chromosomes). Since polar bodies do not become functional gametes, the selfish gene is transmitted to more than 50% of the offspring. The process is no…	adapted from EFSA doc
High-threshold drive	Mathematical modelling shows that many gene drive designs have a 'threshold' level, a ratio of gene-drive-bearing organisms to wild-type organisms in a population, that must be exceeded for the gene drive to be likely to invade that population. This ratio is often modelled in the context of a single release, but the concept applies similarly to continuous releases. For high-threshold drives, this…
Homing	The process by which an endonuclease cleaves a specific DNA target sequence and copies itself, or ‘homes’, into this target sequence. Homing utilizes the cell’s homology-directed repair (HDR) machinery, which relies on sequences that flank the endonuclease and that are homologous to either side of the target sequence. The ultimate result of ‘homing’ is to generate an exact copy of the endonucleas…	Cheating evolution: engineering gene drives to manipulate the fate of wild populations Jackson Champer*, Anna Buchman* and Omar S. Akbari NATURE REVIEWS | GENETICS VOLUME 17 | MARCH 2016 | 147	x
Immunizing drive	An RNA-guided gene drive that is used to block the spread of other gene drives. For example, an ‘immunizing’ drive could prevent a specific unwanted drive from being copied by recoding sequences targeted by the unwanted drive.	Esvelt, K. M., Smidler, A. L., Catteruccia, F. & Church, G. M. Concerning RNA-guided gene drives for the alteration of wild populations. eLife 3, e03401 (2014).	x
Integral gene drives	Integral gene drive (IGD) is an alternative paradigm of gene drive mostly intended for population replacement. IGDs incorporate a minimal set of molecular components, including drive and "cargo" elements directly within an endogenous genetic locus, an arrangement that in theory allows targeting functionally conserved coding sequences without disrupting their function.	[definition medified from] Integral gene drives for population replacement. Alexander Nash, Giulia Mignini Urdaneta, Andrea K. Beaghton, Astrid Hoermann, Philippos Aris Papathanos, George K. Christophides, and Nikolai Windbichler. Biology Open (2019) 8, bio037762. doi:10.1242/bio.037762	x
Interacting drive	Two gene drive systems designed to interact when crossed in the same species within an interbreeding population.	[definition medified from] Esvelt, K. M., Smidler, A. L., Catteruccia, F. & Church, G. M. Concerning RNA-guided gene drives for the alteration of wild populations. eLife 3, e03401 (2014).	x
Living modified mosquitoes (LMMs)	See "GMM"
Living modified organism (LMO)	Any living organism that possesses a novel combination of genetic material obtained through the use of modern biotechnology	https://bch.cbd.int/protocol/text/	x
Localized drives	Also known as local drives. These are gene drives that are geographically confined. This means that they are not expected to spread substantially beyond the target area or population. Also known as spatially restricted gene drives. Potential means to restrict spread of drives include use of high-threshold drives (q.v.) and/or self-limiting drives (q.v.)		https://issues.org/wp-content/uploads/2020/01/Friedman-Marshall-Akbari-Gene-Drives-Winter-2020.pdf
Locally fixed allele (LFA) approach	A proposed method for limiting the spread of a gene drive beyond the target population. If a gene drive is designed to require (for its ability to induce gene drive) a sequence that is fixed in the target population (the Locally Fixed Allele) and not fixed in other populations of the species, it will spread in the target species but not so well in other populations. If the drive has a significant…		https://www.biorxiv.org/content/10.1101/509364v2.full now in Scientific Reports doi: 10.1038/s41598-019-51994-0
Low-threshold drives	Mathematical modelling shows that many gene drive designs have a 'threshold' level, a ratio of gene-drive-bearing organisms to wild-type organisms in a population, that must be exceeded for the gene drive to be likely to invade that population. This ratio is often modelled in the context of a single release, but the concept applies similarly to continuous releases. For low-threshold drives, this …
Meiotic drive	Any alteration in meiosis or the subsequent production of gametes that results in preferential transmission of a particular genetic variant. Examples of meiotic drive are known in a wide variety of organisms, including fungi, plants, insects, and mammals.	Robert C. King;William D. Stansfield. A Dictionary of Genetics (Kindle Locations 5738-5740). Kindle Edition.	x
Meiotic drivers	Allelic variants that manipulate gamete production to ensure they are transmitted to more than a fair Mendelian proportion of gametes.	The Ecology and Evolutionary Dynamics of Meiotic Drive. Lindholm et al. Review| Volume 31, ISSUE 4, P315-326, April 01, 2016	x
Modification drive (or replacement drive)	A gene drive [system] designed to spread genomic changes and/ or a cargo throughout a population, thereby modifying the population.	Cheating evolution: engineering gene drives to manipulate the fate of wild populations Jackson Champer*, Anna Buchman* and Omar S. Akbari NATURE REVIEWS | GENETICS VOLUME 17 | MARCH 2016 | 147	x
Naturally occuring gene drive system	A gene drive system that exists naturally in environment, without human intervention (e.g. Medea, HEGs, Transposons)
Non-autonomous drive	Gene drive that lacks one or more of the necessary components for its function (e.g. nucleases, transposase, toxin-anti toxin) are neither found as a single unit nor closely linked in cis. Gene drive that lacks one or more of the necessary components for its function, which can then be provided from another genetic locus that does not show gene drive. See also Split drive.
Nonlocalized drives	Sometimes referred to as "global drives." These are gene drives whose spread is expected to be restricted primarily by mating compatibility (ability to form fertile hybrids) and are likely to spread through all or many connected populations of the target species. Such drives are typically likely to invade a population from a small initial introduction of gene-drive-bearing organisms (see low-thre…		https://issues.org/wp-content/uploads/2020/01/Friedman-Marshall-Akbari-Gene-Drives-Winter-2020.pdf
Persistence	Persistence is the ability of a genotype or phenotype to continue over multiple generations at a reasonably stable level. In some cases a gene drive system may become fixed in the population, but that is not necessary for persistence; other gene drives are predicted to reach a stable equilibrium short of fixation, especially if they have a fitness cost. Persistence is not a specific property of g…
Population modification	Strategies that target vector competence with the intent to reduce the inherent ability of individual vectors to transmit a given pathogen. Sometimes referred to as "population replacement" or "population conversion" or 'alteration'	[definition modified from] WHO TDR 2014 The Guidance Framework for testing genetically modified mosquitoes.	x
Population replacement	see "population modification"
Population suppression	Strategies that target “demography” with the intent to reduce (suppress) the size of a natural population. For vector populations, the intent may be to reduce (suppress) the size of the target vector population to the extent that it would not be able to sustain pathogen transmission (R0<1)	[definition modified from] WHO TDR 2014 The Guidance Framework for testing genetically modified mosquitoes.	x
Private allele	Private allele is an allele (sequence variant) that is found only in a single population among a broader collection of populations	[definition modified from] Szpiech and Rosenberg 2011 https://rosenberglab.stanford.edu/papers/SzpiechRosenberg2011-TPB.pdf
Replacement drive	A gene drive intended to achieve population replacement (qv)
Reversal gene drive	Given their potential to alter entire ecosystems, it may be advantageous for gene drive systems to be either completely removable from a population by the release of wild-type organisms (in the case of high-threshold gene drives) or convertible to a neutral configuration by the construction of a second-generation gene drive, which is frequently denoted as a ‘reversal’ gene drive. Of note, despite…	Cheating evolution: engineering gene drives to manipulate the fate of wild populations Jackson Champer*, Anna Buchman* and Omar S. Akbari NATURE REVIEWS | GENETICS VOLUME 17 | MARCH 2016 | 147	x
Self-exhausting	See self-limiting
Self-limiting	Approaches where the genetic modification will not pass on indefinitely through subsequent generations, even in the absence of mutation or heritable resistance. For gene drives, this will typically mean that the allele frequency of the gene drive will initially increase (the gene drive phenomenon) but later decrease, eventually disappearing. Also known as self-exhausting drives or approaches. Exa…	[definition modified from] WHO TDR 2014 The Guidance Framework for testing genetically modified mosquitoes.	x
Self-propagating	see self-sustaining
Self-sustaining	Self-sustaining gene drives are designed to cause specific sequences to increase in frequency in a target population; in some cases the sequences may become fixed in the population. The specific sequences will normally include part or all of the gene drive, and may include additional sequences (see cargo genes). In the absence of mutation or heritable resistance, these drives can sustain the high…
Spatially restricted drives	see Localized drive
Split drive (distributed)	In a split gene drive, the necessary components for gene drive are split between two (or more) genetic loci. If one (or more) of these components is incapable of gene drive even in the presence of the others, this is a non-autonomous gene drive (q.v.). If, in the presence of the other elements, each element can exhibit gene drive ("trans-complementing split gene drive") the components in suitable…		Development of a confinable gene drive system in the human disease vector Aedes aegypti | eLIFE | Jan 21, 2020
Spread	Spread is the ability of a genotype or phenotype to move beyond the boundaries of its initial introduction and further into the population or species. Gene Drive ≠ Spread. Spread is possible without gene drive. Some forms of gene drive have the potential to spread, for example mutants conferring insecticide resistance have spread widely in some pest species. Other forms of gene drive do not have …
Stability	The ability of a gene sequence or gene function to retain its original form or function over multiple generations
Suppression drive	A gene drive designed to reduce or eliminate one or more populations of its target organism (see Population suppression)	Cheating evolution: engineering gene drives to manipulate the fate of wild populations Jackson Champer*, Anna Buchman* and Omar S. Akbari NATURE REVIEWS | GENETICS VOLUME 17 | MARCH 2016 | 147	x
Synthetic drive (or Engineered Drive)	A gene drive system that is created through recombinant DNA techniques
Temporally self-limiting drive systems	Drive systems in which the system is predicted to persist for a finite time in the target population or species. This is taken to mean (i) after releases cease, since periodic releases could sustain presence indefinitely and (ii) even in the absence of mutation or heritable resistance, since genetic change of this type may lead to any genetic system being unstable over time. It is also assumed th…
Threshold	The level at which a system's characteristics change to another state; no drive to drive, or vice versa
Threshold dependent drive systems	Drive systems that require a critical percentage of the driving construct to exceed a certain prevalence in the population for drive to be sustained. See also High-threshold drives
Threshold independent drive systems	Drive systems that do not require a critical percentage of the driving construct in the population for drive to be sustained.
Toxin-antidote drive system	A diverse set of systems, including a range of naturally-occurring gene drive systems, in which a cell or organism deposits a toxin into most or all of its offspring such that those that do not inherit an antidote gene have a significant fitness cost. This can lead to preferential inheritance of the antidote gene. For example, 'plasmid addiction' systems found in bacteria encode a stable toxin an…
Underdominance	The unusual situation where a heterozygote shows an attribute, such as viability or fertility, that is lower than either homozygote. For example, the New Zealand Black (NZB) strain of mouse spontaneously develops a disease that resembles lupus erythematosis in humans (q.v.). New Zealand White (NZW) mice are normal in this regard. The hybrid offspring from crossing these inbred strains of mice (NZ…	[definition modified from] Robert C. King;William D. Stansfield. A Dictionary of Genetics (Kindle Locations 9723-9725). Kindle Edition.
